# Supplementary material for: First Report of the Local Spread of Vancomycin-Resistant Enterococci Ascribed to the Interspecies Transmission of a vanA Gene Cluster-Carrying Linear Plasmid
Source: mSphere. 2020 Apr 8;5(2):e00102-20. doi: 10.1128/mSphere.00102-20 (PMC7142295; doi:10.1128/mSphere.00102-20)
Supplement: TABLE S1 [file mSphere.00102-20-st001.xlsx]

## Sheet: Sheet1
	Nanopore reads statisticsa
	Name	Number of sequences	Total bases (bp)	Average length (bp)	Median length (bp)	Read length N50 (bp)	Maximum length (bp)
	nanopore_long_reads	50712	337261646	6650.5	3892	12771	110054
	Illumina reads statisticsb
	Name	Number of sequences	Minimum length (bp)	Maximum length (bp)	%GC
	illumina_read1	710598	35	151	38
	illumina_read2	710598	35	151	38
