# Supplementary material for: First Report of the Local Spread of Vancomycin-Resistant Enterococci Ascribed to the Interspecies Transmission of a vanA Gene Cluster-Carrying Linear Plasmid
Source: mSphere. 2020 Apr 8;5(2):e00102-20. doi: 10.1128/mSphere.00102-20 (PMC7142295; doi:10.1128/mSphere.00102-20)
Supplement: TABLE S2 [file mSphere.00102-20-st002.xlsx]

## Sheet: Sheet1
		Chromosome	Plasmid1	Plasmid2 (pELF2)	Plasmid3
	Size of each chromosome or plasmid (bp)	2802719	253148	108102	6258
	Topologya	circular	circular	linear	circular
