# Supplementary material for: First Report of the Local Spread of Vancomycin-Resistant Enterococci Ascribed to the Interspecies Transmission of a vanA Gene Cluster-Carrying Linear Plasmid
Source: mSphere. 2020 Apr 8;5(2):e00102-20. doi: 10.1128/mSphere.00102-20 (PMC7142295; doi:10.1128/mSphere.00102-20)
Supplement: TABLE S3 [file mSphere.00102-20-st003.xlsx]

## Sheet: Sheet1
			Transfer frequency (/donor cell)a
	Recipient strain	Species	Filter mating	Broth mating
	FA2-2	E. faecalis	(6.2 ± 3.1) x 10-5	(1.9 ± 0.5) x 10-6
	BM4105RF	E. faecium	(3.3 ± 2.6) x 10-3	(1.9 ± 0.2) x 10-6
	ATCC9790RF	E.hirae	(3.0 ± 1.1) x 10-5	(6.0 ± 2.9) x 10-6
	KT06RF	E.casseliflavus	(2.8 ± 1.1) x 10-4	(1.1 ± 0.5) x 10-6
