# Supplementary material for: First Report of the Local Spread of Vancomycin-Resistant Enterococci Ascribed to the Interspecies Transmission of a vanA Gene Cluster-Carrying Linear Plasmid
Source: mSphere. 2020 Apr 8;5(2):e00102-20. doi: 10.1128/mSphere.00102-20 (PMC7142295; doi:10.1128/mSphere.00102-20)
Supplement: TABLE S4 [file mSphere.00102-20-st004.xlsx]

## Sheet: Sheet1
	Strain	Species	VRE genotype	MIC (mg/L)a
				VAN	TEC	LZD	AMP	GEN	STR	KAN	ERY	CHL	TET	MIN	CIP	CRO	CMZ	MEM
	KUHS13	E. faecium	vanA	1024	>512	2	128	3	256	64	>1024	8	128	32	512	>1024	>1024	>1024
	BM4105RF/pELF2b	E. faecium	vanA	512	32	2	2	8	32	1024	>1024	3	1	2	3	4	64	8
	BM4105RFc	E. faecium	vanA	1	1	2	1	8	64	512	0.5	4	1	1	2	1	64	8
